# Supplementary material for: Visual Colorimetric Sensing of the Animal-Derived Food Freshness by Juglone-Loaded Agarose Hydrogel
Source: Foods. 2025 Jul 17;14(14):2505. doi: 10.3390/foods14142505 (PMC12294289; doi:10.3390/foods14142505)
Supplement: Supplementary file 1 [file foods-14-02505-s001.zip]

Archive with 1 entries (1 files):
- foods-3701721-supplementary.pdf
